# Supplementary material for: Evaluation of the Effects of Different Sample Collection Strategies on DNA/RNA Co-Analysis of Forensic Stains
Source: Genes (Basel). 2022 May 30;13(6):983. doi: 10.3390/genes13060983 (PMC9222428; doi:10.3390/genes13060983)
Supplement: Supplementary file 1 [file genes-13-00983-s001.zip]

Archive with 1 entries (1 files):
- genes-1716677-supplementary.pdf
